# Supplementary material for: A national survey assessing public readiness for digital health strategies against COVID-19 within the United Kingdom
Source: Sci Rep. 2021 Mar 16;11:5958. doi: 10.1038/s41598-021-85514-w (PMC7966397; doi:10.1038/s41598-021-85514-w)
Supplement: Supplementary file 2 — Supplementary Information 2. [file 41598_2021_85514_MOESM2_ESM.xlsx]

## Sheet: Sheet1
	q2			q5_1			q5_2			q5_3			q6_1			q6_2			q6_3			q7			q8_1			q8_2			q8_3			q8_4			q8_5			q8_6			q9_1			q9_2			q9_3
	chi2	p>chi2	df	chi2	p>chi2	df	chi2	p>chi2	df	chi2	p>chi2	df	chi2	p>chi2	df	chi2	p>chi2	df	chi2	p>chi2	df	chi2	p>chi2	df	chi2	p>chi2	df	chi2	p>chi2	df	chi2	p>chi2	df	chi2	p>chi2	df	chi2	p>chi2	df	chi2	p>chi2	df	chi2	p>chi2	df	chi2	p>chi2	df	chi2
Overall	37.38	0.005	18	16.1	0.586	18	27.63	0.068	18	45.61	0	18	26.89	0.081	18	23.24	0.181	18	33.89	0.013	18	27.9	0.064	18	27.9	0.064	18	23.83	0.161	18	20.84	0.288	18	14.78	0.677	18	17.85	0.466	18	19.64	0.353	18	22.29	0.219	18	15.98	0.594	18	19.15
Gender	8.08	0.044	3	0.81	0.847	3	1.26	0.739	3	2.95	0.399	3	0.91	0.823	3	2.16	0.539	3	6.74	0.081	3	5.45	0.142	3	5.45	0.142	3	3.19	0.364	3	3.94	0.268	3	2.03	0.566	3	3.73	0.292	3	4.06	0.255	3	1.67	0.643	3	3.24	0.356	3	0.94
Age Group	16.54	0.001	3	2.74	0.433	3	14.24	0.003	3	16.32	0.001	3	4.59	0.205	3	4.33	0.228	3	2.97	0.396	3	7.65	0.054	3	7.65	0.054	3	1.01	0.798	3	2.48	0.479	3	0.3	0.961	3	1.17	0.76	3	4.65	0.2	3	4.47	0.215	3	4.55	0.208	3	10.56
Ethnicity	3.49	0.322	3	6.58	0.087	3	1.79	0.618	3	1.49	0.685	3	0.76	0.86	3	4.96	0.175	3	4.6	0.204	3	1.76	0.624	3	1.76	0.624	3	10.94	0.012	3	5.41	0.144	3	2.68	0.444	3	2.69	0.442	3	0.39	0.943	3	2.41	0.491	3	2.44	0.487	3	1.63
Social Group	0.6	0.897	3	2.7	0.44	3	4.54	0.208	3	0.48	0.922	3	10.08	0.018	3	7.07	0.07	3	3.27	0.352	3	4.1	0.251	3	4.1	0.251	3	2.18	0.535	3	1.3	0.729	3	1.25	0.74	3	4.86	0.182	3	0.51	0.917	3	0.94	0.815	3	2.56	0.464	3	1.1
Education	6.64	0.084	3	2.64	0.451	3	1.24	0.743	3	9.75	0.021	3	5.9	0.117	3	3.28	0.351	3	11.04	0.012	3	3.85	0.278	3	3.85	0.278	3	2.81	0.422	3	3.71	0.294	3	5.59	0.133	3	2.17	0.538	3	1.11	0.774	3	8.56	0.036	3	1.15	0.764	3	1.22
Region	0.66	0.882	3	1.92	0.59	3	4.04	0.258	3	4.51	0.211	3	0.6	0.896	3	0.23	0.973	3	1.1	0.777	3	0.62	0.891	3	0.62	0.891	3	1.57	0.667	3	2.42	0.49	3	1.85	0.603	3	1.64	0.65	3	5.82	0.121	3	5.92	0.116	3	4.09	0.252	3	5.74
[truncated: 56 more columns]
